# Supplementary material for: Procalcitonin and C-Reactive Protein as Diagnostic Biomarkers for Bacterial Gastroenteritis: A Retrospective Analysis
Source: J Clin Med. 2025 Mar 21;14(7):2135. doi: 10.3390/jcm14072135 (PMC11989930; doi:10.3390/jcm14072135)
Supplement: Supplementary file 1 [file jcm-14-02135-s001.zip]

Archive with 1 entries (1 files):
- jcm-3505824-supplementary.pdf
